# Supplementary material for: A Practical Insecticide Resistance Monitoring Bioassay for Orally Ingested Dinotefuran in Anopheles Malaria Vectors
Source: Insects. 2022 Mar 22;13(4):311. doi: 10.3390/insects13040311 (PMC9025404; doi:10.3390/insects13040311)
Supplement: Supplementary file 1 [file insects-13-00311-s001.zip]

Archive with 1 entries (1 files):
- insects-1537531-supplementary.xlsx
