# Supplementary material for: A Practical Insecticide Resistance Monitoring Bioassay for Orally Ingested Dinotefuran in Anopheles Malaria Vectors
Source: Insects. 2022 Mar 22;13(4):311. doi: 10.3390/insects13040311 (PMC9025404; doi:10.3390/insects13040311)
Supplement: Supplementary file 1 [file insects-13-00311-s001.zip › insects-1537531-supplementary.xlsx]

## Sheet: Ingestion_assay_data
Kisumu Ingestion assay raw data
Anopheles gambiae
	Date	Weight of 20 mosquitoes (g)	Treatment	Concentration (%)	Total Females exposed	Total dye positive (Fed)	No. dead dye positive	% Feeding	% mortality of dye positive
	2021-04-01	0.0264	Control	0	173	115	2	66.474	1.73913
			Dinotefuran	0.001	205	173	173	84.3902	100
	2021-04-09	0.0322	Control	0	200	145	8	72.5	5.51724
			Control	0	198	151	5	76.2626	3.31126
			Dinotefuran	0.0001	204	163	146	79.902	89.5706
			Dinotefuran	0.001	199	144	142	72.3618	98.6111
	2021-04-30	0.0348	Control	0	199	121	12	60.804	9.91736
			Dinotefuran	1e-06	216	135	9	62.5	6.66667
	2021-05-14	0.0299	Control	0	196	121	8	61.7347	6.61157
			Dinotefuran	1e-05	188	114	10	60.6383	8.77193
			Dinotefuran	5e-05	189	135	91	71.4286	67.4074
	2021-05-28	0.0299	Control	0	105	91	1	86.6667	1.0989
			Dinotefuran	1e-05	105	97	5	92.381	5.15464
			Dinotefuran	2.5e-05	105	99	61	94.2857	61.6162
			Dinotefuran	0.0001	106	89	80	83.9623	89.8876
	2021-07-21	0.0301	Control	0	107	83	0	77.5701	0
			Dinotefuran	1e-06	105	82	0	78.0952	0
			Dinotefuran	1e-05	101	83	3	82.1782	3.61446
			Dinotefuran	2e-05	101	88	23	87.1287	26.1364
			Dinotefuran	2.5e-05	101	89	31	88.1188	34.8315
			Dinotefuran	5e-05	102	86	60	84.3137	69.7674
			Dinotefuran	0.0001	97	88	84	90.7216	95.4545
			Dinotefuran	0.001	103	93	92	90.2913	98.9247
	2021-07-23	0.0326	Control	0	103	87	0	84.466	0
			Dinotefuran	1e-05	105	95	2	90.4762	2.10526
			Dinotefuran	2e-05	108	101	5	93.5185	4.9505
			Dinotefuran	2.5e-05	104	100	9	96.1538	9
			Dinotefuran	5e-05	98	94	56	95.9184	59.5745
			Dinotefuran	0.0001	104	98	79	94.2308	80.6122
			Dinotefuran	0.001	107	103	103	96.2617	100
	2021-08-06	0.0306	Control	0	107	92	1	85.9813	1.08696
			Dinotefuran	2.5e-05	118	113	78	95.7627	69.0265
			Dinotefuran	5e-05	117	115	104	98.2906	90.4348
			Dinotefuran	7.5e-05	139	136	134	97.8417	98.5294
VK7 2014 Ingestion assay raw data
Anopheles coluzzi
	Date	Weight of 20 mosquitoes (g)	Treatment	Concentration (%)	Total Females exposed	Total dye positive (Fed)	Dead dye positive	% Feeding	% mortality of dye positive
	2021-06-10	0.0256	Control	0	192	158	2	82.2917	1.26582
			Dinotefuran	1e-05	202	185	14	91.5842	7.56757
			Dinotefuran	2.5e-05	204	192	70	94.1176	36.4583
			Dinotefuran	0.0001	198	170	144	85.8586	84.7059
	2021-06-23	0.0225	Control	0	108	83	1	76.8519	1.20482
			Dinotefuran	1e-06	105	91	2	86.6667	2.1978
			Dinotefuran	1e-05	106	87	1	82.0755	1.14943
			Dinotefuran	2e-05	111	99	1	89.1892	1.0101
			Dinotefuran	2.5e-05	102	78	3	76.4706	3.84615
			Dinotefuran	5e-05	108	97	7	89.8148	7.21649
			Dinotefuran	0.0001	102	95	87	93.1373	91.5789
			Dinotefuran	0.001	105	96	94	91.4286	97.9167
	2021-07-02	0.0211	Control	0	93	66	3	70.9677	4.54545
			Dinotefuran	1e-06	94	78	5	82.9787	6.41026
			Dinotefuran	1e-05	95	90	8	94.7368	8.88889
			Dinotefuran	2e-05	107	97	8	90.6542	8.24742
			Dinotefuran	2.5e-05	98	79	19	80.6122	24.0506
			Dinotefuran	5e-05	130	117	50	90	42.735
			Dinotefuran	0.0001	112	107	86	95.5357	80.3738
			Dinotefuran	0.001	98	97	95	98.9796	97.9381
	2021-07-16	0.0259	Control	0	97	91	1	93.8144	1.0989
			Dinotefuran	1e-06	102	92	1	90.1961	1.08696
			Dinotefuran	1e-05	105	94	3	89.5238	3.19149
			Dinotefuran	2e-05	104	102	18	98.0769	17.6471
			Dinotefuran	2.5e-05	102	94	15	92.1569	15.9574
			Dinotefuran	5e-05	106	98	54	92.4528	55.102
			Dinotefuran	0.0001	100	98	80	98	81.6327
			Dinotefuran	0.001	101	101	100	100	99.0099
	2021-08-06	0.0273	Control	0	102	81	3	79.4118	3.7037
			Dinotefuran	2.5e-05	100	93	46	93	49.4624
			Dinotefuran	5e-05	105	99	81	94.2857	81.8182
			Dinotefuran	7.5e-05	98	94	80	95.9184	85.1064

## Sheet: Topical_assay_data
Kisumu Topical assay raw data
Anopheles gambiae
	Date	Weight of 20 mosquitoes (g)	Treatment	Concentration (% in 0.2 µL)	ng per mosquito	Total mosquitoes tested	Total dead
	2020-10-20	0.0284	Negative Control	0	0	10	1
			Dinotefuran	0.0002	0.4	20	1
				0.0005	1	20	11
				0.0001	2	20	14
				0.0025	5	20	17
				0.004	8	20	18
				0.005	10	20	18
			Permethrin	0.1	200	10	10
	2020-10-27	0.0284	Negative Control	0	0	20	0
			Dinotefuran	0.0002	0.4	20	5
				0.0005	1	20	12
				0.0001	2	20	13
				0.0025	5	19	18
				0.004	8	20	18
				0.005	10	20	19
			Permethrin	0.1	200	20	20
	2020-10-30	0.03	Negative Control	0	0	20	0
			Dinotefuran	0.0002	0.4	20	3
				0.0005	1	20	12
				0.0001	2	20	16
				0.0025	5	20	20
				0.004	8	20	19
				0.005	10	20	19
			Permethrin	0.1	200	20	20
VK7 2014 Topical assay raw data
Anopheles coluzzi
	Date	Weight of 20 mosquitoes (g)	Treatment	Concentration (% in 0.2 µL)	ng per mosquito	Total mosquitoes tested	Total dead
	2020-11-11	0.0341	Negative Control	0	0	20	1
			Dinotefuran	0.0002	0.4	20	1
				0.0005	1	20	1
				0.001	2	20	4
				0.0025	5	20	11
				0.004	8	20	13
				0.005	10	19	10
			Permethrin	0.1	200	20	6
	2020-11-12	0.03	Negative Control	0	0	20	2
			Dinotefuran	0.0002	0.4	20	0
				0.0005	1	20	0
				0.001	2	20	3
				0.0025	5	20	5
				0.004	8	20	10
				0.005	10	20	12
			Permethrin	0.1	200	20	0
	2020-11-17	0.0288	Negative Control	0	0	20	1
			Dinotefuran	0.0002	0.4	20	2
				0.0005	1	20	1
				0.001	2	20	6
				0.0025	5	20	10
				0.004	8	20	10
				0.005	10	20	13
			Permethrin	0.1	200	20	1
	2020-12-09	0.0313	Negative Control	0	0	20	0
			Dinotefuran	0.005	10	20	16
				0.01	20	20	18
				0.02	40	20	19
				0.04	80	20	20
				0.1	200	20	20
			Permethrin	0.1	200	20	8
	2021-01-05	0.0274	Negative Control	0	0	21	0
			Dinotefuran	0.004	8	20	3
				0.005	10	20	14
				0.01	20	20	11
				0.02	40	20	18
				0.04	80	20	20
			Permethrin	0.1	200	20	6
	2021-01-12	0.0248	Negative Control	0	0	20	1
			Dinotefuran	0.005	10	20	11
				0.01	20	20	14
				0.02	40	20	18
				0.04	80	20	20
				0.1	200	20	20
			Permethrin	0.1	200	20	16
Fang Topical assay raw data
Anopheles funestus
	Date	Weight of 20 mosquitoes (g)	Treatment	Concentration (% in 0.2 µL)	ng per mosquito	Total mosquitoes tested	Total dead
	2020-12-08	0.0212	Control	0	0	30	0
			Dinotefuran	0.0004	0.8	30	2
				0.004	8	31	26
				0.02	40	30	30
			Permethrin	0.1	200	30	30
	2020-12-09	0.0209	Control	0	0	30	1
			Dinotefuran	0.0004	0.8	30	8
				0.004	8	30	28
				0.02	40	30	30
			Permethrin	0.1	200	30	30
	2020-12-10	0.0209	Control	0	0	30	1
			Dinotefuran	0.0004	0.8	30	8
				0.004	8	30	26
				0.02	40	30	30
			Permethrin	0.1	200	30	30
FUMOZ-R Topical assay raw data
Anopheles funestus
	Date	Weight of 20 mosquitoes (g)	Treatment	Concentration (% in 0.2 µL)	ng per mosquito	Total mosquitoes tested	Total dead
	2020-11-25	0.0167	Control	0	0	30	3
			Dinotefuran	0.0004	0.8	30	1
				0.004	8	31	16
				0.02	40	30	26
			Permethrin	0.1	200	30	27
	2020-11-26	0.0165	Control	0	0	30	1
			Dinotefuran	0.0004	0.8	30	2
				0.004	8	30	16
				0.02	40	32	31
			Permethrin	0.1	200	30	27
	2020-12-01	0.0208	Control	0	0	30	0
			Dinotefuran	0.0004	0.8	30	2
				0.004	8	30	20
				0.02	40	30	28
			Permethrin	0.1	200	30	23

## Sheet: Meal_size_estimation_data
Calibration curve generation
0.8% Fluorescein Sodium Salt Stock (Uranine 8 mg/mL)
		Raw Fluorescence Units (RFU)
	Uranine (mg/mL)	rep1	rep 2	rep 3	average
	0	69.23	69.36	69.37	69.32
	5e-06	453.56	447.97	445.05	448.86
	1e-05	806.08	801.19	790.94	799.403
	2e-05	1522.15	1524.54	1514.49	1520.39
	0.0002	15444.8	15607.7	15606.8	15553.1
	0.0004	39262.3	38948.4	38565.5	38925.4
Weight of 20 mosquitoes	0.0279
Control Kisumu	RFU
1	67.79
2	70.09
3	72.14
4	67.73
Calibration Gradient	90000000
Average Control RFU	69.4375
Mosquitoes fed 0.8% Uranine	RFU	C1 mg/mL ((RFU-average control RFU)/Calibration gradient))	V1 (mL)	C2 (mg/mL)	V2 (mL)	in µL		Average Meal size (µL)	Stdev	CI	upr	lwr
1	11434.7	0.000126281	10	8	0.000157851	0.157851		0.391208	0.12651	0.0402237	0.431432	0.350984
2	28961.4	0.000321022	10	8	0.000401278	0.401278
3	32367.8	0.00035887	10	8	0.000448588	0.448588
4	25588.6	0.000283546	10	8	0.000354433	0.354433
5	29085.5	0.000322401	10	8	0.000403001	0.403001
6	33803.2	0.000374819	10	8	0.000468524	0.468524
7	44009.7	0.000488225	10	8	0.000610282	0.610282
8	29248.1	0.000324207	10	8	0.000405259	0.405259
9	15494.2	0.000171386	10	8	0.000214232	0.214232
10	32292.1	0.00035803	10	8	0.000447537	0.447537
11	31359.8	0.000347671	10	8	0.000434589	0.434589
12	26774.2	0.000296719	10	8	0.000370899	0.370899
13	13593.8	0.000150271	10	8	0.000187838	0.187838
14	24077.5	0.000266756	10	8	0.000333445	0.333445
15	25835.2	0.000286287	10	8	0.000357859	0.357859
16	34864.5	0.000386612	10	8	0.000483264	0.483264
17	32834.9	0.000364061	10	8	0.000455076	0.455076
18	30353.8	0.000336493	10	8	0.000420616	0.420616
19	34825.8	0.000386181	10	8	0.000482727	0.482727
20	14564.2	0.000161053	10	8	0.000201316	0.201316
21	18814.8	0.000208281	10	8	0.000260352	0.260352
22	23734.1	0.00026294	10	8	0.000328675	0.328675
23	19434.3	0.000215165	10	8	0.000268957	0.268957
24	19483.5	0.000215712	10	8	0.00026964	0.26964
25	51250	0.000568673	10	8	0.000710841	0.710841
26	36107.9	0.000400427	10	8	0.000500534	0.500534
27	32865.8	0.000364404	10	8	0.000455505	0.455505
28	29739.1	0.000329663	10	8	0.000412079	0.412079
29	18224.6	0.000201724	10	8	0.000252155	0.252155
30	36052.9	0.000399816	10	8	0.00049977	0.49977
31	31838	0.000352984	10	8	0.00044123	0.44123
32	37911.6	0.000420468	10	8	0.000525585	0.525585
33	26855.8	0.000297626	10	8	0.000372033	0.372033
34	24978.8	0.000276771	10	8	0.000345964	0.345964
35	20203.8	0.000223715	10	8	0.000279643	0.279643
36	46427.6	0.000515091	10	8	0.000643864	0.643864
37	32804.4	0.000363722	10	8	0.000454653	0.454653
38	14887.3	0.000164642	10	8	0.000205803	0.205803
